# Supplementary material for: Predicting Key Genes and Therapeutic Molecular Modelling to Explain the Association between Porphyromonas gingivalis (P. gingivalis) and Alzheimer’s Disease (AD)
Source: Int J Mol Sci. 2023 Mar 12;24(6):5432. doi: 10.3390/ijms24065432 (PMC10049565; doi:10.3390/ijms24065432)
Supplement: Supplementary file 1 [file ijms-24-05432-s001.zip]

Archive with 1 entries (1 files):
- ijms-2242908-supplementary.xlsx
