# Supplementary material for: Predicting Key Genes and Therapeutic Molecular Modelling to Explain the Association between Porphyromonas gingivalis (P. gingivalis) and Alzheimer’s Disease (AD)
Source: Int J Mol Sci. 2023 Mar 12;24(6):5432. doi: 10.3390/ijms24065432 (PMC10049565; doi:10.3390/ijms24065432)
Supplement: Supplementary file 1 [file ijms-24-05432-s001.zip › ijms-2242908-supplementary.xlsx]

## Sheet: BP
Category	Term	Count	%	PValue	Genes	List Total	Pop Hits	Pop Total	Fold Enrichment	Bonferroni	Benjamini	FDR
GOTERM_BP_DIRECT	GO:0021762~substantia nigra development	4	4.49438	0.00115231	CDC42, UCHL1, CALM1, INA	84	48	19308	19.1548	0.651798	0.749457	0.749457
GOTERM_BP_DIRECT	GO:0035050~embryonic heart tube development	3	3.37079	0.0029772	CDC42, EDN1, FOXC1	84	19	19308	36.2932	0.934663	0.749457	0.749457
GOTERM_BP_DIRECT	GO:0071456~cellular response to hypoxia	5	5.61798	0.00337142	EDN1, MALAT1, CFLAR, KCNK3, HIPK2	84	143	19308	8.03696	0.954501	0.749457	0.749457
GOTERM_BP_DIRECT	GO:0032092~positive regulation of protein binding	4	4.49438	0.00445689	NVL, PLK2, SPPL3, HIPK2	84	77	19308	11.9406	0.983213	0.749457	0.749457
GOTERM_BP_DIRECT	GO:0007268~chemical synaptic transmission	6	6.74157	0.00470068	SLC6A5, SNAP25, SST, GABRD, KCNK3, GRIN1	84	253	19308	5.45116	0.986583	0.749457	0.749457
GOTERM_BP_DIRECT	GO:0007204~positive regulation of cytosolic calcium ion concentration	5	5.61798	0.00491447	PTGER4, ADCYAP1, EDN1, CXCR4, SPPL3	84	159	19308	7.22821	0.988978	0.749457	0.749457
GOTERM_BP_DIRECT	GO:0007420~brain development	6	6.74157	0.00626067	RGS4, ZIC1, CXCR4, UBE3A, KCNK3, GRIN1	84	271	19308	5.08909	0.996806	0.809027	0.809027
GOTERM_BP_DIRECT	GO:0019722~calcium-mediated signaling	4	4.49438	0.00730711	EDN1, CXCR4, CALM1, GRIN1	84	92	19308	75.9938	0.998782	0.809027	0.809027
GOTERM_BP_DIRECT	GO:0007628~adult walking behavior	3	3.37079	0.00884182	UCHL1, ZIC1, HIPK2	84	33	19308	20.8961	0.999704	0.809027	0.809027
GOTERM_BP_DIRECT	GO:0043388~positive regulation of DNA binding	3	3.37079	0.00884182	FOXC1, CALM1, HIPK2	84	33	19308	20.8961	0.999704	0.809027	0.809027
GOTERM_BP_DIRECT	GO:0032755~positive regulation of interleukin-6 production	4	4.49438	0.00994963	C1QTNF4, ADCYAP1, POU2AF1, TMEM106A	84	103	19308	8.92649	0.999894	0.827629	0.827629
GOTERM_BP_DIRECT	GO:0001975~response to amphetamine	3	3.37079	0.0128109	RGS4, EDN1, CALM1	84	40	19308	17.2393	0.999992	0.872685	0.872685
GOTERM_BP_DIRECT	GO:0086101~endothelin receptor signaling pathway involved in heart process	2	2.24719	0.0128415	CDC42, EDN1	84	3	19308	153.238	0.999993	0.872685	0.872685
GOTERM_BP_DIRECT	GO:0001541~ovarian follicle development	3	3.37079	0.0153664	ADCYAP1, FOXC1, UBE3A	84	44	19308	15.6721	0.999999	0.872685	0.872685
GOTERM_BP_DIRECT	GO:0001568~blood vessel development	3	3.37079	0.0160367	COL1A1, FOXC1, COL1A2	84	45	19308	15.3238	1	0.872685	0.872685
GOTERM_BP_DIRECT	GO:0035088~establishment or maintenance of apical/basal cell polarity	2	2.24719	0.0170857	CDC42, EZR	84	4	19308	114.929	1	0.872685	0.872685
GOTERM_BP_DIRECT	GO:0001821~histamine secretion	3	2.24719	0.0170857	ADCYAP1, EDN1, EZR	84	4	19308	114.929	1	0.872685	0.872685
GOTERM_BP_DIRECT	GO:0010976~positive regulation of neuron projection development	4	4.49438	0.0177953	ADCYAP1, ENC1, STMN2, CFLAR	84	128	19308	7.18304	1	0.872685	0.872685
GOTERM_BP_DIRECT	GO:0071364~cellular response to epidermal growth factor stimulus	3	3.37079	0.0181213	COL1A1, FOXC1, CFLAR	84	48	19308	14.3661	1	0.872685	0.872685
GOTERM_BP_DIRECT	GO:1990791~dorsal root ganglion development	2	2.24719	0.0213119	RGS4, TUBB3	84	5	19308	91.9429	1	0.928589	0.928589
GOTERM_BP_DIRECT	GO:0043217~myelin maintenance	2	2.24719	0.0213119	EPB41L3, CXCR4	84	5	19308	91.9429	1	0.928589	0.928589
GOTERM_BP_DIRECT	GO:0019233~sensory perception of pain	3	3.37079	0.0234005	ADCYAP1, UCHL1, EDN1	84	55	19308	12.5377	1	0.973248	0.973248
GOTERM_BP_DIRECT	GO:0030199~collagen fibril organization	3	3.37079	0.0275104	COL1A1, FOXC1, COL1A2	84	60	19308	21.4929	1	1	1
GOTERM_BP_DIRECT	GO:0003253~cardiac neural crest cell migration involved in outflow tract morphogenesis	2	2.24719	0.0297104	CDC42, EDN1	84	7	19308	65.6735	1	1	1
GOTERM_BP_DIRECT	GO:0071466~cellular response to xenobiotic stimulus	3	3.37079	0.0318875	UCHL1, EDN1, CXCR4	84	65	19308	10.6088	1	1	1
GOTERM_BP_DIRECT	GO:0009612~response to mechanical stimulus	3	3.37079	0.0318875	PTGER4, COL1A1, SUN1	84	65	19308	10.6088	1	1	1
GOTERM_BP_DIRECT	GO:0072659~protein localization to plasma membrane	4	4.49438	0.0321946	RAB3C, ACTN2, EPB41L3, EZR	84	161	19308	5.71074	1	1	1
GOTERM_BP_DIRECT	GO:0035690~cellular response to drug	3	3.37079	0.0337103	UCHL1, EDN1, CXCR4	84	67	19308	10.2921	1	1	1
GOTERM_BP_DIRECT	GO:0043267~negative regulation of potassium ion transport	2	2.24719	0.0421749	ADCYAP1, ACTN2	84	10	19308	45.9714	1	1	1
GOTERM_BP_DIRECT	GO:0001504~neurotransmitter uptake	3	2.24719	0.0421749	SLC6A5, SNAP25, EPB41L3	84	10	19308	45.9714	1	1	1
GOTERM_BP_DIRECT	GO:2001259~positive regulation of cation channel activity	2	2.24719	0.0421749	EDN1, ACTN2	84	10	19308	45.9714	1	1	1
GOTERM_BP_DIRECT	GO:0030036~actin cytoskeleton organization	4	4.49438	0.0437464	CDC42, ACTN2, ARPC1A, PDLIM5	84	182	19308	5.05181	1	1	1
GOTERM_BP_DIRECT	GO:0043589~skin morphogenesis	2	2.24719	0.0503965	COL1A1, COL1A2	84	12	19308	38.3095	1	1	1
GOTERM_BP_DIRECT	GO:0071260~cellular response to mechanical stimulus	3	3.37079	0.0540028	PTGER4, COL1A1, GOT1	84	87	19308	7.92611	1	1	1
GOTERM_BP_DIRECT	GO:0051481~negative regulation of cytosolic calcium ion concentration	2	2.24719	0.0585484	GOT1, KCNK3	84	14	19308	32.8367	1	1	1
GOTERM_BP_DIRECT	GO:0007507~heart development	4	4.49438	0.0684043	EDN1, FOXC1, ID3, PDLIM5	84	219	19308	4.1983	1	1	1
GOTERM_BP_DIRECT	GO:0042391~regulation of membrane potential	3	3.37079	0.0713866	ACTN2, GABRD, GRIN1	84	102	19308	6.7605	1	1	1
GOTERM_BP_DIRECT	GO:0010737~protein kinase A signaling	2	2.24719	0.0746454	EDN1, EZR	84	18	19308	25.5397	1	1	1
GOTERM_BP_DIRECT	GO:0051492~regulation of stress fiber assembly	2	2.24719	0.0746454	CDC42, PTGER4	84	18	19308	25.5397	1	1	1
GOTERM_BP_DIRECT	GO:0051489~regulation of filopodium assembly	2	2.24719	0.0746454	CDC42, MYO10	84	18	19308	25.5397	1	1	1
GOTERM_BP_DIRECT	GO:0009410~response to xenobiotic stimulus	4	4.49438	0.084669	COL1A1, SST, ACACB, KCNK3	84	240	19308	3.83095	1	1	1
GOTERM_BP_DIRECT	GO:0055001~muscle cell development	2	2.24719	0.0865394	UCHL1, ACTN2	84	21	19308	21.8912	1	1	1
GOTERM_BP_DIRECT	GO:0016079~synaptic vesicle exocytosis	2	2.24719	0.0904704	SNAP25, CADPS	84	22	19308	20.8961	1	1	1
GOTERM_BP_DIRECT	GO:0014032~neural crest cell development	2	2.24719	0.0904704	EDN1, FOXC1	84	22	19308	20.8961	1	1	1
GOTERM_BP_DIRECT	GO:0046847~filopodium assembly	2	2.24719	0.0943847	CDC42, EZR	84	23	19308	19.9876	1	1	1
GOTERM_BP_DIRECT	GO:0010460~positive regulation of heart rate	2	2.24719	0.0982823	RGS4, EDN1	84	24	19308	19.1548	1	1	1

## Sheet: CC
Category	Term	Count	%	PValue	Genes	List Total	Pop Hits	Pop Total	Fold Enrichment	Bonferroni	Benjamini	FDR
GOTERM_CC_DIRECT	GO:0043025~neuronal cell body	9	10.1124	0.000285	CDC42, UCHL1, RBM8A, MYO10, TUBB3, SST, ENC1, STMN2, GABRD	86	408	20562	5.27411	0.0596695	0.0383504	0.0381728
GOTERM_CC_DIRECT	GO:0030175~filopodium	5	5.61798	0.000355	CDC42, MYO10, ACTN2, TUBB3, EZR	86	81	20562	8.75883	0.0738456	0.0383504	0.0381728
GOTERM_CC_DIRECT	GO:0043005~neuron projection	8	8.98876	0.000969	CDC42, ADCYAP1, SNAP25, MYO10, STMN2, GABRD, CAMK1G, GRIN1	86	378	20562	5.06017	0.188853	0.0697349	0.0694121
GOTERM_CC_DIRECT	GO:0005584~collagen type I trimer	2	2.24719	0.00825079	COL1A1, COL1A2	86	2	20562	9.09302	0.832967	0.444234	0.442178
GOTERM_CC_DIRECT	GO:0005829~cytosol	34	38.2022	0.0102832	SNAP25, RAB1A, RAB3C, FOXC1, RBM8A, ARPC1A, STMN2, CXCR4, UBE3A, HIF3A, ACACB, CDC42, RGS4, DGUOK, SOCS3, UCHL1, EPB41L3, PDLIM5, SRGAP1, MYO10, GOT1, ACTN2, PLK2, CADPS, NSUN6, CFLAR, NMNAT2, FBXO32, ITPKB, VSNL1, CDC37, PPP2R2D, EZR, CALM1	86	5510	20562	1.47535	0.892758	0.444234	0.442178
GOTERM_CC_DIRECT	GO:0005737~cytoplasm	33	37.0787	0.0218623	SNAP25, RBM8A, ARPC1A, STMN2, CXCR4, CDC42, RGS4, DGUOK, UCHL1, TUBB3, ZIC1, ENC1, PDLIM5, SRGAP1, EDN1, SUN1, SPHKAP, GOT1, PLK2, NSUN6, CFLAR, FBXO32, HIPK2, GRIN1, ITPKB, COL1A1, NOVA1, CDC37, ID3, EZR, CALM1, INA, DZIP3	86	5576	20562	1.41501	0.991559	0.737887	0.734471
GOTERM_CC_DIRECT	GO:0030426~growth cone	4	4.49438	0.023913	SNAP25, TUBB3, STMN2, CALM1	86	149	20562	6.4186	0.994636	0.737887	0.734471
GOTERM_CC_DIRECT	GO:0031982~vesicle	4	4.49438	0.0355111	RAB3C, SNAP25, CALM1, EZR	86	174	20562	5.49639	0.999594	0.917232	0.912986
GOTERM_CC_DIRECT	GO:0042995~cell projection	4	4.49438	0.0402803	CDC42, ACTN2, PDLIM5, EZR	86	183	20562	5.22608	0.999861	0.917232	0.912986
GOTERM_CC_DIRECT	GO:0005768~endosome	5	5.61798	0.0424644	SLC6A5, RAB3C, CALY, STMN2, EZR	86	317	20562	3.77118	0.999915	0.917232	0.912986
GOTERM_CC_DIRECT	GO:0045202~synapse	6	6.74157	0.0516705	SNAP25, SST, NMNAT2, GABRD, KCNK3, GRIN1	86	488	20562	2.93967	0.999989	1	1
GOTERM_CC_DIRECT	GO:0030141~secretory granule	3	3.37079	0.0633248	CDC42, COL1A1, CHGB	86	99	20562	7.24524	0.999999	1	1
GOTERM_CC_DIRECT	GO:0098978~glutamatergic synapse	5	5.61798	0.0688675	SNAP25, CALY, ACTN2, CADPS, GABRD	86	373	20562	3.205	1	1	1
GOTERM_CC_DIRECT	GO:0030054~cell junction	4	4.49438	0.0714979	ACTN2, EPB41L3, CXCR4, SLC7A2	86	232	20562	4.12229	1	1	1
GOTERM_CC_DIRECT	GO:0005856~cytoskeleton	6	6.74157	0.0734585	ITPKB, SNAP25, ACTN2, EPB41L3, ENC1, EZR	86	541	20562	2.65168	1	1	1
GOTERM_CC_DIRECT	GO:0090575~RNA polymerase II transcription factor complex	3	3.37079	0.089495	POU2AF1, MAFF, HIPK2	86	121	20562	5.92793	1	1	1

## Sheet: MF
Category	Term	Count	%	PValue	Genes	List Total	Pop Hits	Pop Total	Fold Enrichment	Bonferroni	Benjamini	FDR
GOTERM_MF_DIRECT	GO:0003779~actin binding	8	8.98876	0.000732	MYO10, ACTN2, EPB41L3, ARPC1A, ENC1, CXCR4, PDLIM5, EZR	84	339	18869	5.30103	0.174064	0.191168	0.191168
GOTERM_MF_DIRECT	GO:0005515~protein binding	67	75.2809	0.00662923	SNAP25, RAB3C, NVL, STMN2, UBE3A, SPPL3, C1QTNF4, UCHL1, TUBB3, ENC1, ZIC1, MTPAP, ZNF366, CHGB, SRRM2, SUN1, EDN1, ACTN2, LIFR, ITPKB, ADCYAP1, VSNL1, CDC37, VDAC3, EZR, INA, HOXB6, CAMK1G, TMEM106A, PTGER4, RAB1A, FOXC1, RBM8A, KCNE4, CXCR4, ACACB, CDC42, SOCS3, EPB41L3, EP400, PDLIM5, GABRD, SRGAP1, NDUFA7, MYO10, SPHKAP, UTP4, PLK2, CADPS, CFLAR, FBXO32, NAP1L5, HIPK2, GRIN1, COL1A1, COL1A2, …	84	12554	18869	1.19884	0.823774	0.865114	0.865114
GOTERM_MF_DIRECT	GO:0005516~calmodulin binding	5	5.61798	0.0127576	ITPKB, RGS4, MYO10, CAMK1G, GRIN1	84	205	18869	5.4788	0.964956	1	1
GOTERM_MF_DIRECT	GO:0016874~ligase activity	3	3.37079	0.0153602	UCHL1, UBE3A, ACACB	84	43	18869	15.6719	0.982405	1	1
GOTERM_MF_DIRECT	GO:0048407~platelet-derived growth factor binding	2	2.24719	0.0473482	COL1A1, COL1A2	84	11	18869	40.842	0.999997	1	1
GOTERM_MF_DIRECT	GO:0031432~titin binding	2	2.24719	0.0557158	ACTN2, CALM1	84	13	18869	34.5586	1	1	1
GOTERM_MF_DIRECT	GO:0003723~RNA binding	12	13.4831	0.0570215	SRRM2, RBM8A, UTP4, NVL, NOVA1, NSUN6, HBP1, EZR, MTPAP, HOXB6, DZIP3, RBM33	84	1471	18869	1.83248	1	1	1
GOTERM_MF_DIRECT	GO:0044548~S100 protein binding	2	2.24719	0.0598724	EZR, KCNK3	84	14	18869	32.0901	1	1	1
GOTERM_MF_DIRECT	GO:0048306~calcium-dependent protein binding	3	3.37079	0.0520608	SNAP25, STMN2, CALM1	84	92	18869	7.32492	1	1	1
GOTERM_MF_DIRECT	GO:0003924~GTPase activity	5	5.61798	0.0513553	CDC42, RGS4, RAB3C, RAB1A, TUBB3	84	355	18869	3.16382	1	1	1
GOTERM_MF_DIRECT	GO:0051015~actin filament binding	4	4.49438	0.0777005	MYO10, ACTN2, ARPC1A, EZR	84	226	18869	3.97577	1	1	1
GOTERM_MF_DIRECT	GO:0005200~structural constituent of cytoskeleton	3	3.37079	0.0806506	TUBB3, EPB41L3, INA	84	107	18869	6.29806	1	1	1
GOTERM_MF_DIRECT	GO:0005179~hormone activity	3	3.37079	0.0832465	EDN1, SST, CHGB	84	109	18869	6.1825	1	1	1
GOTERM_MF_DIRECT	GO:0002020~protease binding	3	3.37079	0.0858679	COL1A1, COL1A2, CFLAR	84	111	18869	6.07111	1	1	1
GOTERM_MF_DIRECT	GO:0030742~GTP-dependent protein binding	2	2.24719	0.0924804	CDC42, RAB3C	84	22	18869	20.421	1	1	1
GOTERM_MF_DIRECT	GO:0047485~protein N-terminus binding	3	3.37079	0.092529	SRRM2, CALM1, PDLIM5	84	116	18869	5.80942	1	1	1

## Sheet: KEGG
Category	Term	Count	%	PValue	Genes	List Total	Pop Hits	Pop Total	Fold Enrichment	Bonferroni	Benjamini	FDR
KEGG_PATHWAY	hsa05130:Pathogenic Escherichia coli infection	6	6.74157	0.00524139	CDC42, RAB1A, MYO10, TUBB3, ARPC1A, EZR	48	197	8164	5.1802	0.573157	0.581874	0.581874
KEGG_PATHWAY	hsa04924:Renin secretion	4	4.49438	0.00718363	PTGER4, ADCYAP1, EDN1, CALM1	48	69	8164	9.8599	0.688995	0.581874	0.581874
KEGG_PATHWAY	hsa04020:Calcium signaling pathway	6	6.74157	0.0118171	ITPKB, VDAC3, CXCR4, CALM1, CAMK1G, GRIN1	48	240	8164	4.25208	0.854236	0.638122	0.638122
KEGG_PATHWAY	hsa04933:AGE-RAGE signaling pathway in diabetic complications	4	4.49438	0.0195908	CDC42, COL1A1, EDN1, COL1A2	48	100	8164	6.80333	0.95945	0.793427	0.793427
KEGG_PATHWAY	hsa04024:cAMP signaling pathway	5	5.61798	0.0376324	ADCYAP1, EDN1, SST, CALM1, GRIN1	48	221	8164	3.84804	0.997999	1	1
KEGG_PATHWAY	hsa05165:Human papillomavirus infection	6	6.74157	0.0405268	CDC42, PTGER4, COL1A1, COL1A2, PPP2R2D, UBE3A	48	331	8164	3.08308	0.998772	1	1
KEGG_PATHWAY	hsa05022:Pathways of neurodegeneration - multiple diseases	7	7.86517	0.0438687	RAB1A, UCHL1, NDUFA7, TUBB3, VDAC3, CALM1, GRIN1	48	476	8164	2.50123	0.999873	1	1
KEGG_PATHWAY	hsa04080:Neuroactive ligand-receptor interaction	6	6.74157	0.0457639	PTGER4, ADCYAP1, EDN1, SST, GABRD, GRIN1	48	362	8164	2.81906	0.999908	1	1
KEGG_PATHWAY	hsa05012:Parkinson disease	5	5.61798	0.0659231	UCHL1, NDUFA7, TUBB3, VDAC3, CALM1	48	266	8164	3.19706	0.999984	1	1
KEGG_PATHWAY	hsa04971:Gastric acid secretion	3	3.37079	0.0706737	SST, CALM1, EZR	48	76	8164	6.71382	0.999993	1	1
KEGG_PATHWAY	hsa04530:Tight junction	4	4.49438	0.0729169	CDC42, PPP2R2D, ARPC1A, EZR	48	169	8164	4.02564	0.999995	1	1
